# Supplementary material for: AAV9-mediated targeting of natural antisense transcript as a novel treatment for Dravet syndrome
Source: Mol Ther Nucleic Acids. 2026 Apr 30;37(2):102942. doi: 10.1016/j.omtn.2026.102942 (PMC13196359; doi:10.1016/j.omtn.2026.102942)
Supplement: Data S1. Table S2 [file mmc2.xlsx]

## Sheet: Figure 4E
Group	Sample	Raw	Fold
Wild-type	DS24-49	267197	0.837394
Wild-type	DS24-45	301681	0.945464
Wild-type	DS24-48	292074	0.915357
Wild-type	DS24-50	302711	0.948693
Wild-type	DS24-77	387797	1.21535
Wild-type	DS24-73	363033	1.13774
Heterozygous	DS24-43	128939	0.404093
Heterozygous	DS24-66	135278	0.42396
Heterozygous	DS24-67	192917	0.604599
Heterozygous	DS24-53	121280	0.380089
Heterozygous	DS24-56	165718	0.519357
Heterozygous	DS24-71	146990	0.460667
Heterozygous	DS24-75	146412	0.458853
Heterozygous	DS24-76	110091	0.345023
Heterozygous	DS24-72	108702	0.340669
Heterozygous	DS24-79	135606	0.424986
AAV9-H	DS24-44	126820	0.397453
AAV9-H	DS24-46	127913	0.400877
AAV9-H	DS24-47	169451	0.531057
AAV9-H	DS24-51	240464	0.753612
AAV9-H	DS24-52	185698	0.581975
AAV9-H	DS24-55	84260.5	0.264071
AAV9-H	DS24-81	163234	0.511573
	Average WT	319082

## Sheet: Figure 5F
Group	Sample	Raw	Fold
Wild-type	DS24-182	435960	0.565579
Wild-type	DS24-183	935000	1.21299
Wild-type	DS24-184	588958	0.764068
Wild-type	DS24-188	671554	0.87122
Wild-type	DS24-189	1.26761e+06	1.6445
Wild-type	DS24-191	913910	1.18563
Wild-type	DS24-192	625601	0.811605
Wild-type	DS24-194	727961	0.944399
Heterozygous	DS23-189	264436	0.343058
Heterozygous	DS23-212	312490	0.4054
Heterozygous	DS23-213	408053	0.529375
Heterozygous	DS23-161	540256	0.700884
Heterozygous	DS23-167	469207	0.608711
Heterozygous	DS23-168	512239	0.664538
Heterozygous	DS23-174	650016	0.843279
AAV9-H	DS24-165	477991	0.620108
AAV9-H	DS24-166	546154	0.708537
AAV9-H	DS24-167	805940	1.04556
AAV9-H	DS24-169	691072	0.896542
AAV9-H	DS24-170	701235	0.909727
AAV9-H	DS24-171	327560	0.42495
AAV9-H	DS24-199	1.76626e+06	2.29141	* Excluded, oulier (ROUT method)
	Average WT	770820

## Sheet: Figure S7E
Run N	Group	Sample	Raw	Fold to WT
Run 1	Heterozygous	DS25-92	368903	0.88321
	Heterozygous	DS25-95	344492	0.824765
	Heterozygous	DS25-96	221291	0.529804
	Heterozygous	DS25-99	388788	0.930817
	AAV9-H	DS25-91	246046	0.589072
	AAV9-H	DS25-93	203406	0.486984
	AAV9-H	DS25-94	403780	0.96671
	AAV9-H	DS25-97	65052.8	0.155746
	AAV9-H	DS25-98	331176	0.792886
	AAV9-H	DS25-188	179332	0.429349
	AAV9-H	DS25-189	149733	0.358483
	AAV9-H	DS25-224	0
	AAV9-H	DS25-226	272206	0.651702
	AAV9-H	DS25-228	179323	0.429327
	Wild-type	DS25-60	250946	0.600802
	Wild-type	DS25-63	359731	0.86125
	Wild-type	DS25-64	340641	0.815546
	Wild-type	DS25-223	199414	0.477428
	Wild-type	DS25-225	392479	0.939655
	Wild-type	DS25-227	516653	1.23695
	Wild-type	DS25-229	374507	0.896627
	Wild-type	DS25-230	288857	0.691568
	64-225 average		366560
Run N	Group	Sample	Raw	Run variation adjustment	Fold to WT
Run 2	Not part of experiment	DS24-55	304196	211259	0.505785
	Not part of experiment	DS24-81	372215	258497	0.618881
	Heterozygous	DS24-53	427667	297008	0.711081
	Heterozygous	DS24-56	290871	202005	0.48363
	Heterozygous	DS24-71	179874	124919	0.299075
	Heterozygous	DS24-75	501998	348629	0.834671
	Heterozygous	DS24-76	144475	100335	0.240218
	Heterozygous	DS24-79	303834	211007	0.505184
	Wild-type	DS24-45	494812	343639	0.822723
	Wild-type	DS24-48	963294	668991	1.60166
	Wild-type	DS24-50	665518	462191	1.10655
	Wild-type	DS24-73	1172335	814166	1.94924
	Replicate	DS25-96	407143	282754	0.676955
	Replicate	DS25-99	586197	407104	0.974668
	Replicate	DS25-98	363359	252346	0.604155
	Replicate	DS25-228	85488.3	59370.1	0.142141
	Calibrator	DS25-64	475693	330360	0.790933
	Calibrator	DS25-225	579942	402760	0.964268
	Not part of experiment	DS25-41	342983	238196	0.570276
	Not part of experiment	DS25-75	476406	330855	0.792118
	Not part of experiment	DS25-43	272944	189555	0.453824
	Not part of experiment	DS25-48	753352	523190	1.2526
	Not part of experiment	DS25-51	794277	551612	1.32064
	Not part of experiment	DS25-53	1.02241e+06	710043	1.69995
	Averge WT		417685
	64-225 average		527817
	Run variation		1.43992
